# Supplementary material for: Resilience and its external determinants: cross-sectional survey and network analysis of parenting, trauma and stress in college students
Source: BJPsych Open. 2026 Jan 16;12(1):e41. doi: 10.1192/bjo.2025.10952 (PMC12835704; doi:10.1192/bjo.2025.10952)
Supplement: Zhou et al. supplementary material 4 — Zhou et al. supplementary material [file S2056472425109526sup004.xlsx]

## Sheet: Sheet1
Supplementary Table 1 Descriptive statistics of the total scales and sub-scales of PBI, CTQ, ASLEC, RSCA
	Variables	Mean	SD
PBI	Care, mother (M1)	23.38	5.12
	Encouragement, mother (M2)	11.84	3.61
	Control, mother (M3)	5.82	2.52
	Total score	41.05	7.05
	Care, father (F1)	21.82	5.5
	Encouragement, father (F2)	12.35	3.67
	Control, father (F3)	5.43	2.37
	Total score	39.6	7.46
CTQ	Emotional neglect (C1)	10.32	5.26
	Physical neglect (C2)	7.58	2.96
	Sexual abuse (C3)	5.37	1.35
	Emotional abuse (C4)	7.04	2.76
	Physical abuse (C5)	5.94	2.08
	Total score	36.26	10.44
ASLEC	Relationship pressure (A1)	6.3	2.56
	Learning pressure (A2)	7.92	3.3
	Being punished (A3)	8.62	3.26
	Loss (A4)	8.52	3.47
	Adaptation problem (A5)	7.59	2.8
	Total score	38.95	12.31
RSCA	Goal focus (R1)	18.09	3.77
	Emotional control (R2)	19.75	5.06
	Positive perception (R3)	15.41	2.99
	Family support (R4)	21.33	3.08
	Interpersonal assistance (R5)	20.62	5.06
	Total score	95.19	14.05
Abbreviations: RSCA:Resilience Scale for Chinese Adolescents; PBI:Parental Bonding Instrument; CTQ:Childhood Trauma Questionnaire; ASLEC:Adolescent Self-Rating Life Event Checklist.SD: Standard deviation; R1: Goal focus; R2:Emotional control; R3: Positive perception; R4: Family support; R5: Interpersonal assistance; A1: Relationship pressure; A2:Learning pressure; A3: Being punished; A4: Loss; A5…
